# Supplementary material for: LightSpot Fluorescent Conjugates as Highly Efficient Tools for Lysosomal P-gp Quantification in Olaparib-Treated Triple-Negative Breast Cancer Cells
Source: Int J Mol Sci. 2025 Jul 11;26(14):6675. doi: 10.3390/ijms26146675 (PMC12294673; doi:10.3390/ijms26146675)
Supplement: Supplementary file 1 [file ijms-26-06675-s001.zip]

Archive with 1 entries (1 files):
- ijms-3748310-supplementary.pdf
